# Supplementary material for: Application of Waste Glycerol as a Draw Solution for Forward Osmosis
Source: Membranes (Basel). 2021 Dec 29;12(1):44. doi: 10.3390/membranes12010044 (PMC8780772; doi:10.3390/membranes12010044)
Supplement: Supplementary file 1 [file membranes-12-00044-s001.zip]

Archive with 1 entries (1 files):
- membranes-1468421-supplementary.pdf
